# Supplementary material for: Methylated Cell-Free Tumor DNA in Sputum as a Tool for Diagnosing Lung Cancer—A Systematic Review and Meta-Analysis
Source: Cancers (Basel). 2024 Jan 24;16(3):506. doi: 10.3390/cancers16030506 (PMC10854681; doi:10.3390/cancers16030506)
Supplement: Supplementary file 1 [file cancers-16-00506-s001.zip]

Archive with 1 entries (1 files):
- cancers-2827974-supplementary.pdf
